# Supplementary material for: Development and Evaluation of Health Recommender Systems: Systematic Scoping Review and Evidence Mapping
Source: J Med Internet Res. 2023 Jan 19;25:e38184. doi: 10.2196/38184 (PMC9896351; doi:10.2196/38184)
Supplement: Multimedia Appendix 3 [file jmir_v25i1e38184_app3.xlsx]

## Sheet: Appendix 3
Author	Publish year	Country	Health domains		Target population	Type of recommendations (items)	Tailor	User interface	Recommender techniques	Used metrics to assess performance (no user)	Users involved in the development of HRSs	Study design	Users involved to assess performance
Agapito G	2018	Italy	Life style	Dietary	Healthy subjects and patients with diet-related chronic diseases	Message	-	Web	Hybrid	sensitivity、Specificity	-	Pilot study with observational study	D2: sensitivity and specificity reached by DIETOS to profile users’ health status
Asthana S	2017	USA	Generic health services	Proactive Health Monitoring	Not specified	Message	-	Mobile	Hybrid	accuracy、root mean square err	-	-	-
Bravo-Torres JF	2017	Spain	Generic health promotion	App	Elderly people	App	-	Mobile	Content-based filtering	-		-	-
Buhl M	2016	UK	Generic health services	-	Not specified	-	-	Web	Comparison between techniques	-	Participatory test study		-
Casino F	2016	Greece	Life style	Exercise routes	Not specified	Message	Yes	Mobile	Content-based techniques	accuracy、mean absolute err、robusiness	Participatory design study	-	-
Chen RC	2015	China	Life style	Nutrients of chronic diet	Chronic disease	Message	-	-	Knowledge-based filtering	accuracy	-	-	-
Cheng CY	2017	China	Life style	Healthier behavior	Elderly people	Message	-	-	Knowledge-based filtering	-	Participatory design study	Pilot study with observational study	D2: accuracy of the recommendation
Elsweiler D	2015	UK	Life style	Dietary	Not specified	Message	-	-	Hybrid	peformance	Participatory design study	-	-
Halder K	2017	Singapore	Generic health services	Health forum thread	Not specified	Health forum	-	-	Comparison between tech-niques	recall、nDCG	-	-	-
Ho and Chen	2009	Singapore	Life style	Exercise monitors	Not specified	Message	-	Mobile	Knowledge-based filtering	-	-	Feasibility studies	D3: user perspectives
Huang YF	2012	China	Generic health services	Doctor	Not specified	Doctor	-	Web	Knowledge-based filtering	-	-	Observational study	D2: accuracy of the recommendation
Jiang H	2014	China	Generic health services	Doctor	Not specified	Doctor	Yes	Mobile	Hybrid	precison、recall、root mean square err	Participatory design study	Pilot study and interview study with health professionals	D2: accuracy and effectiveness of our proposed method
Krishna S	2014	India	Generic health services	Social contact between patients with cardiovascular problems	Not specified	Message	-	-	-	-	-	-	-
Lafta R	2015	China	Generic health promotion	Health care recommendations	Patients with heart disease	Message	Yes	-	Hybrid	precison、peformance	-	-	-
Li J	2016	USA	Generic health promotion	Health care recommendations	Patients with diabetes	Message	Yes	Mobile	Knowledge-based filtering	precison、peformance、recall	-	-	-
Lima-Medina	2014	Brazil	Generic health services	New treatments and seek to form relationships giving or receiving emotional support	Patients with cardiovascular problems	Message	-	Web	Hybrid	cosine similarity	-	Interview study with user	D2: (1) social management results,(2) health care plan results, and (3) recommendation results
Lo YW	2021	China	Life style	Dietary	Not specified	New recipes	Yes	-	Knowledge-based filtering	accuracy	-	-	-
Yan L	2014	Canada	Generic health promotion	Health care recommendations	Patients with diabetes	Message	Yes	-	Hybrid	mean absolute err	-	Pilot study with observational study	D2: fasting blood glucose and laboratory-measured glycated hemoglobin, before and after the intervention
Mustaqeem A	2017	Pakistan	Generic health promotion	Health care recommendations	Patients with heart disease	Message	-	-	Hybrid	accuracy、root mean square err	-	-	-
Ntalaperas D	2015	Greece	Life style	Dietary	Consumers who visiting a restaurant	Diet	Yes	-	Hybrid		-	-	-
Ooi C	2015	Japan	Life style	Substitute ingredients suitable	Not specified	Diet	-	-	Hybrid	precison	-	-	-
Lin Y	2012	Netherlands	Life style	Physical activities	Not specified	Message	-	Mobile	Hybrid		-	Interview study with user	D3: user perspectives.
Pawar KR	2016	India	Life style	Recipe Recommendation	Patients with diabetes	Message	Yes	-	Knowledge-based filtering	precison、recall	-	-	-
Phanich M	2010	Thailand	Life style	Food Recommendation	Patients with diabetes	Diet	-	-	Hybrid			Observational study	D3: satisfaction
Radha M	2016	Netherlands	Life style	Life style	Hypertension	Message	Yes	-	Comparison between tech-niques			Observational study	D3: evaluation of feasibility
Tabrizi	2018	Spain	Generic health services	Health care recommendations	Diabetes	Message	Yes	Mobile	Hybrid	simulate	Participatory test study	-	-
Wang	2015	China	Other	-	Not specified	-	Yes	Mobile	Hybrid	precison	-	Pilot study with observational study	D3: usability on the prototype system
Wongpun	2017	Thailand	Generic health promotion	Health care recommendations	Informal caregivers	Message	-	Web	Knowledge-based filtering		Experts test study	-	-
Yang	2017	USA	Life style	Nutrients of diet	Not specified	Diet	Yes	Web	-	accuracy、mean absolute err	Participatory design study	Observational study	D3: participant acceptance rate of meal recommendations
Zaini	2012	Malaysia	Generic health services	Audio Therapy	Not specified	Audio	Yes	Web	Hybrid	-	-	-	-
Zaman	2014	USA	Generic health services	Right information	Not specified	Message	Yes	-	Hybrid	-	-	-	-
Yu FL	2014	China	Generic health promotion	Health care recommendations	Caregivers of chronic patients	Message	-	Mobile	Knowledge-based filtering	mean absolute err、effectiveness	-	-	-
Wen Z	2016	China	Generic health promotion	Drugs	Not specified	Side effects	-	-	Collaborative filtering	precison、accuracy、peformance、recall、F score	-	-	-
Bidargaddi N	2017	Australia	Generic health promotion	Health care recommendations	People aged 16-25 years	Health and well-being apps	Yes	Web	-	-	-	Randomized controlled trial	D2: efficacy of “The Toolbox”
Esteban	2014	Spain	Life style	Exercises	Patients with low back pain problem	Message	Yes	Web	Hybrid	R-precision、mean average precision 、nDCG	-	Case Study	D2: accuracy of the recommendation
Guo	2016	USA	Generic health services	Doctor	Not specified	Doctor	-	Web		precison、peformance、nDCG、effectiveness、mean avg presion	-	-	-
Wang K	2019	China	Generic health promotion	Health care recommendations	Not specified	Message	Yes	Mobile	Hybrid	precison
Huang Y	2019	China	Generic health promotion	Health care recommendations	Not specified	Message	Yes	Mobile	Hybrid	precison、recall	-	-	-
Mustaqeem A	2020	Pakistan	Generic health promotion	Health care recommendations	Cardiac patients	Message	-	Web	Collaborative filtering	performance metrics i.e., mean absolute error (MAE), precision, recall and computational time	-	-	-
Kumar A	2020	USA	Generic health promotion	Health care recommendations	Doctor and Patient	Message	-	Web	-	-		Randomized controlled trial	D5: difference in clinical appropriateness scores
Zhao Z	2020	Canada	Life style	Physical activities	Not specified	Message	Yes	Mobile	-	-	Participatory test study	Observational studies	D2:feasibility and effectiveness of the proposed system
Brenas JH	2019	USA	Generic health promotion	Health care recommendations	Not specified	Message	Yes	-	Hybrid		-	-	-
Wang Z	2020	China	Generic health services	patient educational materials	Chronic disease patients	Message	Yes	Mobile	Knowledge-based filtering	precison、peformance	-	-	-
Gannod GC	2019	USA	Generic health services	Preference items asked of residents	Nursing Home Residents	Message	-	-		precison、peformance	Participatory design study	-	-
Mantey EA	2021	UK	Generic health promotion	Health care recommendations	Not specified	Message	-	Mobile	Collaborative filtering	accuracy、 precision、recall、F-measure	-	-	-
Chen J	2021	USA	Generic health promotion	Health care recommendations	People who quitting smoking	Message	-	Mobile	Hybrid	-	Participatory design ahd test study	Cohort study	D2: user response rate (i.e., the percent of times a user rated the messages) and the perceived influence of message
Li XS	2021	China	Generic health promotion	Prediction of Drug-Protein Interactions	Not specified	Message	-	-	Collaborative filtering	accuracy、 precision	-	-	-
Pecune F	2021	USA	Life style	Perception	Not specified	Perception	Yes	Mobile	Hybrid	accuracy	-	Pilot study with observational study	D3: influence of Cora’s explanations and recommendation comparisons on users’ perception
Granda Morales LF	2022	Spain	Generic health promotion	Drug	Not specified	Drug	-	-	Collaborative filtering	specificity	-	-	-
Jung YL	2022	Korea	Generic health promotion	Drugs	Not specified	Drug	-	-	Hybrid	accuracy	-	-	-
Shao M	2022	China	Generic health promotion	Drug response	Cancer	Cancer drugs	-	-	-	-	-	-	-
"-": Not applicable or No
D1: Safety; D2:Clinical effectiveness; D3:Patient perspectives; D4:Economic aspects; D5:Organisational aspects; D6:Socio-cultural, ethical and legal aspects
